# Supplementary material for: iPSC-derived reactive astrocytes from patients with multiple sclerosis protect cocultured neurons in inflammatory conditions
Source: J Clin Invest. 2023 Jul 3;133(13):e164637. doi: 10.1172/JCI164637 (PMC10313373; doi:10.1172/JCI164637)
Supplement: Supporting data values [file jci-133-164637-s073.xlsx]

## Sheet: Figure 1B
lateral ventricle width			T2 lesions
BMS	PMS		BMS	PMS
32.48	48.57		204	47
29.74	40.42		97	39
31.94	34.29		39	53

## Sheet: Figure 2
BMS1						BMS2						BMS3						PMS1						PMS2						PMS3
Control	IL10	IL17	TNFa	TNFaIL17		Control	IL10	IL17	TNFa	TNFaIL17		Control	IL10	IL17	TNFa	TNFaIL17		Control	IL10	IL17	TNFa	TNFaIL17		Control	IL10	IL17	TNFa	TNFaIL17		Control	IL10	IL17	TNFa	TNFaIL17
1.30603	0.800045	1.80336	0.479564	2.31999		0.994101	3.05869	2.16726	1.75344	4.08159		0.653643	0.93239	0.935174	0.90232	1.3358		0.810656	0.726451	2.26653	2.57079	1.05127		1.03333	1.14625	2.22697	1.8	2.89245		1.4827	0.536926	1.56744	0.164507	2.88619
0.819709	1.11197	1.2226	1.42001	2.34934		1.36468	0.560033	2.11433	3.05569	3.77485		0.759181	0.633852	0.718948	1.10997	1.95024		0.697198	0.490638	2.12483	2.64391	1.52515		0.163904	0.803209	0.287081	2.29154	0.83309		0.857329	0.93668	0.954262	0.0607709	1.28017
1.20886	1.03196	2.78103	1.56103	2.15517		1.46481	1.03901	0.883513	1.70439	2.99577		1.28727	0.446306	1.16203	1.68831	1.57792		1.54877	2.02955	1.95086	3.42691	1.41328		1.30777	1.61182	0.999718	0.883799	3.60649		0.72581	0.607534	1.23777	1.30953	3.47429
0.370053	1.78707	1.51332	1.38563	1.16242		0.893331	1.7688	0.587896	3.17633	2.01337		1.34076	0.823716	1.90247	1.18293	1.01239		1.10888	2.21801	1.51756	2.81088	1.54862		2.12034	1.82857	0.95765	1.21291	2.21169		1.3976	0.505771	1.31408	1.00521	1.19485
1.29606	2.12317	0.861219	1.25332	1.54444		0.407803	3.36503	0.619347	0.790666	4.6212		0.998576	1.10595	1.10187	1.4385	0.853866		0.834747	2.52266	3.46719	1.82091	3.14084		0.549736	1.47249	1.49893	0.966851	1.97769		1.01198	1.09937	1.19234	0.140507	2.33154
0.995556	2.66662	1.02446	0.824539	0.450026		1.87525	1.97268	2.59121	1.92698	2.8909		1.2771	1.07266	2.82422	1.58251	2.85738		0.584271	0.358401	1.29805	2.15933	3.27294		0.824891	1.31976	1.1481	1.25689	1.95889		0.524126	0.942498	1.67856	0.103708	0.165082
1.45219	1.63677	0.741203	2.11552	1.12089		0.931711	1.11391	0.528378	0.962853	2.59805		1.29261	0.826785	1.25245	0.94215	4.17279		0.967282	0.729374	1.83551	1.23952	1.5676		0.869611	0.295905	1.83413	3.26665	3.0331		1.40701	1.19413	1.40041	0.644826	1.26097
1.65813	0.894872	0.756974	0.876592	0.463345		0.307029	0.896761	3.39771	0.892163	4.04496		1.10773	0.685704	1.26088	1.64808	1.61023		1.03382	1.31709	0.848542	2.17754	3.1155		1.44814	0.719454	1.54656	1.47168	1.36579		0.849728	0.747124	1.07786	0.982958	1.4391
0.546729	1.33593	0.60925	1.93072	0.544876		0.913184	0.393189	2.00447	2.79684	4.30846		0.635339	1.27413	1.66804	1.28465	2.17523		1.08931	0.709422	0.7838	1.03042	2.24162		0.341291	1.18769	0.896214	3.55898	2.04063		1.25926	0.660082	0.791689	0.774966	2.68717
0.34723	1.15923	1.20146	1.33494	1.27233		1.22952	0.724445	0.772897	1.2681	3.10213		0.666804	0.798861	1.4158	0.504694	1.3532		1.32508	0.411755	1.07909	1.62321	2.27545		1.7249	0.852614	0.416805	2.18773	2.83239		1.13236	0.754026	1.21544	0.848446	1.42996
1.05726	3.07601	1.31786	0.959753	2.47501		0.501457	0.313855	1.01445	0.933008	1.46782		1.08453	1.08621	2.45531	0.508463	1.681		0.370463	0.462288	0.653311	1.36339	2.1962		0.603243	0.769682	1.39226	0.960355	2.43239		0.352342	1.09679	1.54941	0.605399	1.78782
0.690969	1.07869	2.25032	1.2381	0.993646		2.027	0.71265	1.58488	0.50086	3.10964		1.2587	1.06103	1.43815	0.585253	3.25299		1.01089	0.240618	0.828309	0.701415	2.57998		1.01242	0.881722	3.29473	1.0653	3.86307		0.814896	0.892105	0.73691	1.74123	1.85643
0.464934	1.26748	2.44944	0.556088	1.20277		0.890109	0.619924	1.32322	1.63513	1.62802		1.11085	0.746183	1.41395	0.794318	4.22705		0.735633	0.286142	0.752771	1.02796	1.17746		2.87749	0.849966	0.504776	1.91384	1.57304		0.839462	1.29865		0.222481	0.936789
0.647942	1.11402	1.38902	0.690747	0.716182		0.508126		0.875466	0.945094	3.16859		0.914397	1.31726	1.42892	1.03989	1.73641		1.58509	1.18957	0.434243	1.70513	1.36611		0.138257	1.44904	0.572571	0.967833	3.13568		1.40342	0.82765		0.234991	1.94058
1.03667	2.28619	0.0522246	1.17043	1.46847		0.441664		1.38438	1.15065	2.9981								1.29827	0.923133	0.815666	0.469151	2.12053		0.456864	2.49091	1.32741	1.55502	2.19327		1.07557	0.801261		0.409791	0.957406
0.469235		0.853707		1.23418																				0.22873	0.880126	1.36145	1.4019	2.19535		0.866954	1.97836		0.174381	2.55628
1.10929		0.901466																						1.26836	1.66512	1.29438	0.984292	2.70568			0.805012		0.795275
0.764114		0.352884																						1.03067			0.983943	1.66381			1.42034		0.419775
1.34673		0.550147
1.85117		0.3842
1.56203		0.197808
		0.763717
		0.0623967
		1.14958

## Sheet: Figure 3
BMS1						BMS2						BMS3						PMS1						PMS2						PMS3						HC1						HC2						HC3
Control	IL10	IL17	TNFa	TNFaIL17		Control	IL10	IL17	TNFa	TNFaIL17		Control	IL10	IL17	TNFa	TNFaIL17		Control	IL10	IL17	TNFa	TNFaIL17		Control	IL10	IL17	TNFa	TNFaIL17		Control	IL10	IL17	TNFa	TNFaIL17		Control	IL-10	IL-17	TNFa	TNFaIL17		Control	IL-10	IL-17	TNFa	TNFaIL17		Control	IL-10
1.05078	0.411485	0.874451	1.16911	0.795479		0.529984	0.374059	1.51669	0.925656	1.5543		0.937874	0.261861	1.47286	2.71142	1.00581		0.714497	0.503353	2.36862	1.67552	6.48573		1.41427	1.34287	3.4892	0.910536	1.96731		1.91961	0.477467	1.05045	1.62215	0.749146		0.654153	0.66775	1.68411	2.60594	3.27774		0.728861	1.23091	3.31872	3.71689	4.71638		1.56935	0.0553957
1.25388	0.378855	0.444675	0.846122	1.26905		0.398856	0.667107	0.920758	1.23708	1.45091		0.502874	0.526741	2.29639	0.996036	0.858573		1.41202	0.447691	1.0402	0.673484	1.6647		1.05409	1.23359	0.814345	1.28485	1.22691		1.47786	1.02162	1.98905	1.53197	0.769768		0.883685	0.99714	1.21225	1.64249	2.09185		1.72086	0.572115	2.51701	4.5649	6.62217		1.0738	0.714946
1.40547	0.982507	0.486833	1.58915	0.941526		1.50512	0.592464	2.17884	1.30877	1.33093		1.37957	0.890677	0.542862	1.58293	0.739215		1.13509	0.971184	0.78351	1.00478	2.10695		0.563345	1.12316	1.19731	1.43057	2.23844		0.538882	1.00936	0.731669	1.01806	1.54517		1.03422	1.08513	1.08949	0.912961	1.93133		2.05556	1.44505	1.81675	4.21961	2.82823		0.526791	1.47994
0.673852	0.977202	1.02721	1.41956	1.42917		0.708962	0.203414	0.544623	1.97666	1.47609		0.687321	1.4744	1.0424	0.817045	0.387541		0.28338	0.697014	1.39159	3.19918	5.34162		1.69672	1.2267	1.33472	0.662887	1.11226		0.62447	0.943938	1.26217	2.11732	1.32092		1.30113	0.575488	1.7872	2.47122	2.76937		0.66572	0.91073	2.21743	2.21989	1.60519		1.75303	1.52471
0.395705	1.00285	0.71339	1.14357	2.2465		1.14281	0.205904	0.598904	0.642897	1.32429		1.12877	0.490399	1.37578	0.508315	0.487613		0.83947	1.02155	2.34577	1.4834	3.06448		1.97485	1.91949	2.82156	1.52856	3.64046		1.09936	1.31511	1.52918	1.63709	1.59232		1.29874	0.883926	1.23568	2.30154	2.23541		0.661282	0.430356	1.88767	2.42589	2.28627		0.0766032	1.51505
1.54576	0.997667	1.00825	1.11373	0.663879		0.68672	1.7827	0.278114	1.16531	0.785286		1.36361	0.768799	0.850521	0.788071	0.658341		1.24094	1.19556	1.53633	1.69663	5.52092		1.09459	1.1765	3.32687	1.4847	1.80082		1.02633	0.559777	1.91269	2.08229	0.978961		0.828547	0.792958	1.24987	1.18892	2.07971		0.528205	0.531296	2.91569	1.28622	4.04418		1.03554	1.26806
0.912193	1.40903	1.24177	1.4253	0.964676		1.34494	1.1934	1.98085	0.80645	1.83987		1.44511	0.310056	0.344767	0.714828	0.575995		1.1585	0.420678	1.59271	2.1967	2.22392		0.389564	0.69555	1.33976	1.82439	1.55178		0.635571	0.650288	1.41099	1.94608	1.9702		1.1306	0.732495	2.18207	2.37735	1.83891		1.06774	0.818235	2.20984	2.45146	1.96684		0.931025	0.367866
1.11821	0.944657	1.34303	1.26846	0.399188		1.01982	0.603919	0.611424	0.542591	1.64254		0.386208	0.908136	0.614776	0.682093	0.657		0.717422	0.854907	1.13438	1.09572	1.10601		0.857565	1.62505	0.757946	1.21558	2.73395		0.728338	0.372683	1.00496	0.97071	0.979829		0.846588	0.960272	1.46788	1.64052	1.37065		0.572262	0.997921	2.45899	1.50671	2.75536		1.03481	0.32071
1.08468	1.13705	1.2994	1.4974	1.34999		0.601629	0.591252	1.83173	0.497634	0.799102		1.16783	1.05179	0.534128	0.685788	1.10729		0.822135	0.605216	0.821442	0.672365	2.64835		0.839714	1.11914	1.46279	1.56515	2.47797		1.32877	0.757371	0.727724	0.595655	2.3462		1.03233	1.0141	1.20711	1.93053	1.94637		0.718014	1.11823	1.81654	1.43833	1.99742		0.662737	0.323227
0.971682	1.47422	1.78128	1.54792	1.8885		1.57129	1.27428	0.706131	0.836959	0.457728		2.06863	0.764413	1.35314	1.56224	0.66887		1.49989	0.913469	0.708618	1.74467	3.39329		0.932206	2.63322	1.61834	1.41943	0.709162		1.34409	0.536168	0.627772	1.54562	3.00616		0.857544	0.0148453	1.7587	2.17408	2.30302		0.814996	0.717671	1.71839	1.24169	2.24857		1.33596	0.62255
0.837895	1.11799	1.29071	1.04994	0.825146		1.86431	0.585001	0.572978	0.929561	0.784246		0.607308	0.983713	0.223493	0.447375	0.335216		1.51719	0.975545	0.333455	2.2149	4.58833		0.344263	0.788943	6.09594	2.0362	3.00682		0.629283	0.809252	0.295411	1.9622	4.06485		0.752318	1.17413	1.6957	2.26999	1.66694		1.44414	0.833309	1.98988	1.48532	1.44604		0.95834	0.574935
1.51248	0.29912	0.684598	1.36603	1.35314		1.89195	0.452152	0.712242	0.693078	0.943118		0.891074	1.15475	1.27601	0.891765	0.428501		1.45504	1.31142	0.394384	0.881901	3.15778		0.533308	0.433899	1.12116	1.10839	2.18414		1.95208	0.864245	0.349388	1.24149	2.79751		1.38086	0.433716	0.692975	1.06679	1.9827		1.18223	1.44675	1.11318	0.83299	1.45455		0.968123	1.60191
1.64739	0.615976	0.73897	0.656994	0.671754		0.742492	0.62921	0.591584	1.43079	0.742492		0.781171	1.07095	0.827153	1.42637	0.824688		0.996736	0.572979	1.76126	1.07946	1.04571		0.649437	2.19289	3.97878	1.40226	2.24954		0.654261	0.98031	0.703574	1.65535	1.25442		0.823834	0.790751	0.957556	1.41231	4.14313		1.319	0.564513	1.05808	1.97897	1.22108		0.661318	0.836254
0.476541	0.405787	0.565351	1.39587	1.71026		0.811035	0.611521	1.31067	0.764539	0.811035		0.650089	1.36622	0.939774	0.898439	0.972244		1.06656	1.2278	1.5295	2.94723	1.32231		1.03685	1.47428	2.0316	2.09046	1.86602		0.834785	1.35095	0.959892	0.854161	2.67642		1.01597	1.06462	0.615452	1.36279	3.88731		0.521898	1.09089	1.6374	1.33873	0.952246		1.75492	0.917272
0.667974	0.394035	1.19537	0.666578	3.07744		0.907159	0.761378	1.14896	1.04755	0.907159			0.749089	1.10359	0.796625	0.466287		0.966857	0.823387	0.477409	0.543247	1.47647		1.21783	2.76742	2.07951	1.77946	2.14095		0.206423	0.412941	1.28245	2.0243	2.11674		1.22149	1.35238	0.934485	1.20501	1.01952		1.15508	0.780938	1.44747	1.15135	0.759407		0.65701	0.665114
1.01919	0.660857	0.666447	0.327692	0.753035		0.739155	0.881091	0.974108	0.641932	0.739155				0.733737				0.610675	0.552734	1.90795	0.61144	1.24908		1.53017	1.35155	2.73284	1.48107	2.22957			0.718922	1.41967	1.27317	2.42976		1.1848	1.62555	0.79432	1.24859	2.04984		0.330788	0.586916	1.10413	1.38583	0.907173			1.41709
0.699705	1.10125	1.00575	0.800617	1.28494		0.881931	0.878888	0.670176	0.536109	0.881931				0.998276				0.56378	0.799465	1.09649	1.18315	1.55807		1.06698	0.895863	0.922668		3.14525			0.934712	2.78339	1.88794	1.58364		0.557523	0.863102	0.606104	0.879299	1.46097		0.838033	0.779191	0.876991	1.22734
1.13167		1.19651	0.852914	1.66695		0.652428		0.85009		0.652428				0.49673						1.46796		2.22082		1.32918		2.08203		5.6308			1.43192	1.03868		1.71189		1.19664				1.46851		0.62616
0.594011																								0.475956																3.28475		0.990695
																																								0.600386		2.05922
																																								0.911536
																																								1.04521
																																								3.6842
																																								3.61779
																																								3.33023
[truncated: 3 more columns]

## Sheet: Figure 5E
	TBMS				TPMS
BDNF	1.13721	0.941688	0.921102		0.9	0.29	0.61
TGFB1	0.941114	0.982518	1.07637		0.59	0.64	0.87
TGFA	1.09003	0.92065	0.989322		1.78	0.67	0.77
WNT5B	1.03402	0.929416	1.03656		0.33	0.12	0.29
CTGF	1.24581	0.851896	0.902295		0.36	0.14	0.32
TGFB3	1.04286	0.946205	1.01093		0.68	0.55	0.24
BMP4	1.21346	0.929754	0.856788		1.52	0.44	0.24
NGF	1.16747	1.01284	0.819688		1.34	0.56	0.29
LIF	0.984401	0.904863	1.11074		0.68	0.5	0.18
GDNF	1.07874	0.887274	1.03399		1.73	0.61	0.97

## Sheet: Figure 6B
TNFaIL17	Control BMS1 +	Control BMS2 +	Control BMS3 +	Treated BMS1 +	Treated BMS2 +	Treated BMS3 +
1.29876	0.459363	0.478819	0.12307	0.612434	0.210012	0.0673232
0.828039	0.86507	0.208553	0.0257692	-0.215547	-0.1382	-0.246767
0.772903	0.799034	0.744185	-0.0208506	-0.282076	-0.230787	-0.150569
0.451627	0.753265	0.966128	-0.50569	-0.188346	0.185516	-0.138131
0.655987	0.108712	1.49568	-0.273583	0.116118	0.305366	0.0545899
0.995366	0.821006	0.133268	-0.0913954	0.493312	-0.107188	-0.16778
0.788154	0.166206	1.60482	0.998291	0.11154	-0.453877	-0.270101
0.748868	1.62716	1.05904	0.730873	-0.164459	1.01922	0.0293439
2.82009	0.879239	0.512763	-0.314733	0.362068	0.281151	-0.123294
1.33311	0.840386	1.43208	-0.145711	0.344974	0.157798	-0.311222
1.96153	1.11761	0.791074	-0.132435	-0.11339	0.304982	0.0449666
-0.069487	0.626566	0.245738	0.934432	-0.1598	0.156221	0.265006
0.603809	0.539533	0.457105	-0.120329	0.259169	0.0589918	-0.379041
1.26813	0.691425	0.479681	0.170122	-0.166726	-0.0568625	-0.431942
0.553009	-0.00978236	0.218846	0.297856	-0.0457856	0.0733497	0.693835
0.633239	-0.010605	1.16291	0.285638	-0.109641	0.153834	-0.222945
0.797838	-0.0386907	1.78271	-0.172103	0.297219	-0.252125	-0.240879
1.56256	0.224138	1.38429	-0.208969	0.381671
				-0.466979

## Sheet: Figure 6C, D
VILIP-1					CCL2					sTREM-2					BDNF					TGF-B1					VEGF					IL-6					sTREM-1					B-NGF					IL-18
uCPMS	tCPMS	uCBMS	tCBMS		uCPMS	tCPMS	uCBMS	tCBMS		uCPMS	tCPMS	uCBMS	tCBMS		uCPMS	tCPMS	uCBMS	tCBMS		uCPMS	tCPMS	uCBMS	tCBMS		uCPMS	tCPMS	uCBMS	tCBMS		uCPMS	tCPMS	uCBMS	tCBMS		uCPMS	tCPMS	uCBMS	tCBMS		uCPMS	tCPMS	uCBMS	tCBMS		uCPMS	tCPMS	uCBMS	tCBMS
23.81	19.36	10.2	18.04		10861.4	10208.3	3926.66	11277.7		17.66	18.1	0	19		6.9	6.71	3.95	523.66		4.31	1.05	1.69	527.39		8.18	6.7	15.75	18.22		2.72	66.52	0.92	6.49		3.08	5.45	1.28	4.55		6.26	7.19	2.8	8.93		2.96	5.12	1.75	2.94
15.74	20.78	7.32	28.84		9593.02	9613.02	2536.08	11115.1		9.27	22.58	0	26.61		4.63	7.46	0	361.08		1.46	1.83	0	403.53		3.98	6.01	11.29	13.18		1.07	72	0	18.83		1.52	7	0.61	22.33		3.04	9.43	1.35	4.64		1.89	4.04	0.88	4.74
15.89	19.55	13.01	21.25		10170.5	9548.64	2153.12	10175.7		10.13	19.9	0	18.1		6.8	8.53	2.06	349.36		1.19	1.42	0	337.74		4.79	3.56	2.99	13.57		0.96	73.42	0.55	9.69		1.71	7.44	0.8	13.65		4.75	13.68	0.96	4.35		2.19	3.67	0.89	4.28
10.14	29.54	8.14	21.38		5474.28	12545.8	1552.42	10486.5		0	24.82	0	19.9		2.81	7.75	0	397.17		1.71	4.15	0	314.34		7.58	5.31	1.26	5.78		0.92	4.72	0	10.64		0.85	12.93	0.8	12.22		4.2	9.15	0.61	4.02		0.55	3.17	0.91	4.3
0	19.77	6.4	19.79		2337.26	11582.3	1278.03	11293		0	19.45	0	19.45		0	4.63	0	553.57		0	0.95	0	620.76		1.88	5.96	1.43	9.51		0	7.18	0	16.71		0	10.16	0.61	11.84		0.65	6.32	4.86	7.19		0.32	3.65	0.62	6.65
0	14.73	7.53	27.63		3791.12	10957.1	2511.03	10761.1		0	18.1	0	25.27		0	4.03	2.06	130.15		0	0	0	445.5		1.58	6.86	1.88	4.93		0	7.64	0	37.08		0	8.42	0.73	19.95		0	6.22	3.04	3.28		0	3.51	0.95	3.73
17.29	21.5	6.61	18.03		456.75	10575.5	1832.06	9994.04		9.27	19.9	0	17.66		2.28	5.16	0	406.02		2.25	1.4	0	341.9		7.99	13.67	1.62	4.64		1.96	16.68	0	10.64		1.83	6.39	0.53	8.51		5.73	3.18	4.17	18.79		1.89	3.17	0.83	3.99
7.35	20.01	7.45	16.77		206.88	11309.6	2536.84	9694.79		0	17.66	0	17.88		0	4.98	0	607.26		0	0	0	439.77		2.1	10.05	1.7	6.38		0	14.55	0	2.9		0.66	5.37	0	11.75		1.02	3.18	0.75	16.04		0.95	3.15	0.91	6.18
7.09	14.38		22.5		192.72	10773.5		10168.2		0	14.09		21.69		0	3.95		339.03		0	0		789.92		4.36	11.6		6.67		0	4.81		4.58		0.8	3.23		18.52		1.77	1.5		21.04		1.08	2.12		5.73
			23.08					9871.84					26.61															9.09										16.46					2.05
																														0	3.8	0	4.41
																														0	59.1	0	0
																														0	8.72	0	19.32
																																	0
																														0	8.72	0	19.32
																																0	0
[truncated: 32 more columns]

## Sheet: Figure 7A
BMS1					BMS2					BMS3
TNFaIL17	1000nm tofacitinib +	100nm tofacitinib +	IL13+IL21 +		TNFaIL17	1000nm tofacitinib +	100nm tofacitinib +	IL13+IL21 +		TNFaIL17	1000nm tofacitinib +	100nm tofacitinib +	IL13+IL21 +
0.681712	2.06283	1.51949	0.795339		0.77118	2.37801	1.31833	1.92182		1.69704	1.63643	1.53481	0.488374
1.18132	2.45602	1.54505	1.53735		1.39375	2.33053	1.60017	1.34605		0.626312	0.871282	1.44139	0.755929
0.796379	3.2141	0.787517	1.34812		1.28038	1.40817	3.16819	1.02906		1.00852	0.796553	1.51098	0.906359
	2.78317	1.94999	1.30487		0.789864	2.38293	2.31041	1.46636		0.862621	1.33847	2.72902	1.21584
	2.84522	1.25529								0.493836	1.74699	2.44779
	2.36658									1.38945
					0.85606	3.08439	1.57542	1.1514
0.923407	3.16614	1.3869	1.275		0.927898	1.77264	1.28374	1.68542
0.89676	2.38941	1.54996	1.58904		0.992081	1.66994	1.48278	1.16469		1.07155	1.93784	1.13948	1.39757
0.650941	2.72155	2.42071	0.647392		1.24884	2.05302	2.75073	0.814945		0.935266	1.30746	1.66516	0.873754
	3.5311	1.89479	0.827454							0.772081	1.0874	0.976414	0.484411
	3.05116	1.33882			0.87087	3.129	2.55741	0.990459		1.41665	1.38759	1.69907	0.703594
	1.56245	0.843821			0.563853	2.34373	2.35324	0.86487		0.778882	1.88215	1.5956
					0.767829	2.6832	2.11402	0.557226		1.90201	2.1173	1.16791
1.05629	1.682	1.50639	1.32068		1.53729	1.78376	1.14925	0.935456
1.09966	1.18625	2.2965	1.11745			3.19688	1.82066
1.19504	2.43012	1.86773	0.942335			2.47445	1.974			0.575932	1.48613	1.5093	0.629607
1.27007	2.7455	1.75008	1.00723			2.36317	1.93044			0.626255	1.38945	1.74561	0.647087
0.967934	1.78545	2.41043				2.0873	1.50866			0.78642	1.1534	1.17006	0.484902
1.27985	1.57279	1.96025				3.48049	2.18713			0.752499	2.0573	1.17144	0.943239
	2.48952	1.19502				5.15556	1.87763			1.13702	1.76162	1.51902
	2.43424	1.86194				2.17356	1.51241			1.16717	1.29752	0.893917
	4.05222	1.29446				4.35512	1.02833				1.89876	1.24523
	2.75489	2.0063				1.34504	1.82819				0.963087	1.4369
	2.51309	0.742637				3.49913	1.73941					0.969348
		1.68161				4.84235	1.28611					1.0887
							1.27779					1.55674
												2.02021

## Sheet: Figure 7B
TGF-B1			LIF			M-CSF			VEGF			BDNF
tCBMS	Tofacitinib tCBMS		tCBMS	Tofacitinib tCBMS		tCBMS	Tofacitinib tCBMS		tCBMS	Tofacitinib tCBMS		tCBMS	Tofacitinib tCBMS
112.45	0.545842		72.25	34.35		84.4	1149.8		202.444	372.556		128.663	365.398
86.0405	0.409382		92.975	35.4625		233.8	1235.8		146.444	260.778		88.7174	210.703
72.0128	0.501066		121.975	25.1375		192	511.8		150.778	401		85.8378	299.192
67.0235	0.501066		104.138	27.1625		94.8	585		64.2222	236.778		97.5848	197.609
132.358	0.360341		76.35	33.6875		0	1279.2		105.667	231.889		136.012	200.405
94.9893	0.605544		148.7	32.5875		105.6	1192.6		54.7778	235.667		31.9779	199.42
72.8998	0.515991		133.037	35.2375		94.8	1723		51.5556	189.444		99.7592	131.459
93.7676			55.6125	33.5875		0	1149.8		70.8889	274.444		149.204	197.671
168.426							1322.8		74.1111	232.556		83.2998	161.084
									101

## Sheet: Figure S1B
	qPCR iPS derived neurons
	GRM	GRIA	GRIN1	vGlut	SLC6A4	Il17RA	IL10RB	TUBB3	MAP2
	11.4584	2.55834	1.11998	1.0296	2.30001	1.60166	5.38187	8.17779	212.856
	5.00319	2.51671	0.545135	0.728802	2.84296	8.93208	2.94693	20.3251	303.053
	10.6339	1.37692	0.496594	0.201733		2.70977	0.513836	23.1778	125.786
	27.6215	3.53476	2.67506	3.74238		136.195	0.625693	92.6799	168.866
	7.45859	17.4062	2.80954	1.92393		1.0804	1.71107	1.56524	6.00058
	35.568	7.36775	5.52768	30.7891		6.05687	1.55383	5.53916	4.7361

## Sheet: Figure S1D
	qPCR iPS derived astrocytes
	S100B	AQP4	EEAT1	EEAT2	GFAP	ALDH1L1	GS
	1256.96	3.87063	4.41135	29.0896	56.6014	43.2897	1.61165
	54.8069	3.30469	1.32578	1.63948	19.9743		2.95013
	75.5469	2.25306	15.4548	4.45331	29.426		1.55051
	19201.4	8.03558	17.7707	14.0804	406.618	403.286	1.57389
	6599.75	2.96597	39.0256	10.1843	1763.97	67.597	1.4263
	796.494	3.23031	9.34111	22.0246	277.658	130.601	1.35553

[truncated: 6 more sheets: Figure S2A, Figure S3, Figure S6, Figure S8, Figure S9A, Figure S9B]
